# Supplementary material for: Oil-Contaminated Soil Remediation with Biodegradation by Autochthonous Microorganisms and Phytoremediation by Maize (Zea mays)
Source: Molecules. 2023 Aug 17;28(16):6104. doi: 10.3390/molecules28166104 (PMC10459520; doi:10.3390/molecules28166104)
Supplement: Supplementary file 1 [file molecules-28-06104-s001.zip]

Archive with 1 entries (1 files):
- molecules-2518722-supplementary.pdf
